# Supplementary material for: Molecular Evolution and Protein Structure Variation of Dkk Family
Source: Genes (Basel). 2023 Sep 25;14(10):1863. doi: 10.3390/genes14101863 (PMC10606412; doi:10.3390/genes14101863)
Supplement: Supplementary file 1 [file genes-14-01863-s001.zip]

Archive with 2 entries (2 files):
- genes-2601686-supplementary.pdf
- Supplementary material.docx
